# Supplementary material for: Foveapeltis gen. nov., an unusual cleroid genus with large hypomeral cavities from mid‐Cretaceous amber (Coleoptera: Cleroidea)
Source: Ecol Evol. 2024 Jul 8;14(7):e11589. doi: 10.1002/ece3.11589 (PMC11229430; doi:10.1002/ece3.11589)
Supplement: Supplementary file 1 — File S1. [file ECE3-14-e11589-s001.zip › ece311589-sup-0001-FileS1.nex]

#NEXUS

[The list of characters can be found in the Data S1 of the following article:]
[Li, Y.-D., Tihelka, E., Leschen, R.A.B., Yu, Y., Ślipiński, A., Pang, H., Huang, D., Kolibáč, J. & Cai, C. (2021) An exquisitely preserved tiny bark-gnawing beetle (Coleoptera: Trogossitidae) from mid-Cretaceous Burmese amber and the phylogeny of Trogossitidae. Journal of Zoological Systematics and Evolutionary Research, 59, 1939–1950. https://doi.org/10.1111/jzs.12515]

BEGIN DATA;
DIMENSIONS NTAX=46 NCHAR=93;
FORMAT DATATYPE=Standard gap=- missing=?;
MATRIX

Acalanthis 1110100100001010010100011001121111100010110101100100000010011210??????????????0?????0?0???100
Airora 1110100130120001110000011002130111100100100001100000010010111210011000320?????0?00??0100?0000
Alindria 1210110130120001010002011002130111100000100001100100110020111????????????????????????????????
Anacypta 0010001121022011020022000001031111100000100021100011120010011????????????????????????????????
Ancyrona 01{02}0100110201000022022000010021100000001000000001{03}10000010{01}11????????????????????????????????
Afrocyrona 010010011020101002202200001002{01}100000001000000001{03}1000001010{01}????????????????????????????????
Calanthosoma 1110110100012110100010011001030111100010110101000000000010011????????????????????????????????
Calitys 00000001001010100000020020020200-01000010000100010200000210?0120011000310????0000???010310000
Colydiopeltis 20100001000{01}40202001220040100030-0000001000010101????21021110????????????????????????????????
Corticotomus 11100001001201010100020111000101111001001000011002110100?0111????????????????????????????????
Decamerus 00000000102200100000020050101211000000010000201103110012002?2????????????????????????????????
Diontolobus 00000000102210000001000040101201001000010000201103110012000?20210?0000100?00?0?000??202??0000
Egolia 11101001000010100001000110011211111000101100011001000200100?1220011010320001000101?0000?00100
Eronyxa 00000000100040000000200050101000-00000010000201103100110201022201?002112000001?001?2011201001
Grynocharina 00000001100310000220120040100221000000010000200000110000210??????????????????????????????????
Grynocharis 00200001001010000100120020100301000000010000000003110000210?0220????20120?00001000??000??1001
Grynoma 00000000100210100220221000100311000000010000001103110010100?1?????0??????????01????2?????1001
Gymnochila 12100111211220212000210100000001111000101100211010001000100?1????????????????????????????????
Indopeltis 0010000?10010000001100000010120100000001?000000003110000?10??????????????????????????????????
Larinotus 20000001000000000010220020000320-01000011101011001011200?01???1000000002000000010021122300110
Leipaspis 10100?0130020101020002011100110111100100100001100????20010?01????????????????????????????????
Leperina 10101011201220200100220110000301111000110000010011001000200?{01}210?????0020???0?0100??0?0??0000
Leptonyxa 0010100010220020021102100000001100000001000000000311000000011????????????????????????????????
Lophocateres 002000011003100000012000401003010000000100000000031100001001022011002012000000100002122401001
Lycoptis 0020?00010?300100010200??0?01?4??0000001??00000003110000?11?0????????????????????????????????
Melambia 1210010130022021120000011001100111100010100021000000000020{01}?1200????0???01?00001001???3??0010
Narcisa 01100011212220201220220110000001111000101000011010001200100?1????????????????????????????????
Neaspis 00100000002210000220220000000210-0000001?100001013110000?001?????????????????????????????????
Necrobiopsis 2100?00110000000110002011010023??11000010101210001100210211??????????????????????????????????
Nemozoma 101110013002012012100001011010{01}111100100100021100210010010011210011?020201100?01001?000000000
Parapeltis 201000010002002000?120004010003??0100001000000001????210?10?0????????????????????????????????
Peltis 03200001000100100010200020101300-00000010000000000200000?000030120011031000010000101012310010
Peltonyxa 0320010100024000021020003010122100000001000000{01}003110000?1002????????????????????????????????
Phanodesta 1210100130122020110002011002000111100010100001100????00020?01????????????????????????????????
Phloiophilus 23100000002010200201220000101000-00000010000201100000210??200010200001220?001??00???1211?0000
Promanus 002000011020102002002200301012010000000100000010031100002??01220110020120?1?001?000?01???1001
Protopeltis 0310000110?300?00011000??010??00-0000001?0000011001100?0??1?0000000000220000100?000?120200000
Rentonellum 33000001102230200010220000000310-0010000110010110????2101??10????????????????????????????????
Rentonium 33100001102?????2110220000000210-0010000??0?201100110010?12?0220???000021???????1??1120??0000
Seidlitzella 10101101300220011200220110010001111000101000010000{01}0000010111????????????????????????????????
Temnoscheila 1211110130120101120002011001110111100100100001100{12}0000001??1121001110102011001000021010010000
Tenebroides 1010100130020121020000011101030111100010100001100{12}110000?001121001100002011001000011000010000
Thymalus 23100000100000000010200000000200-00100001000101000000210100?021120010002000011000001123300000
Xenoglena 1110001121222020112022011000000111100011100021101010020010?11????????????????????????????????
Foveapeltis_n.gen. 00100?0000??????0???????????0?00-00?0000?0002?0100???210?????????????????????????????????????

;
END;
Begin mrbayes;

lset nst=1 rates=gamma coding=variable;
mcmc temp=0.1 ngen=50000000 samplefreq=2000 printfreq=2000 nruns=2 nchains=4;
sumt outputname=Full_constrained_Bayes;
sump;
END;
