# Supplementary material for: Foveapeltis gen. nov., an unusual cleroid genus with large hypomeral cavities from mid‐Cretaceous amber (Coleoptera: Cleroidea)
Source: Ecol Evol. 2024 Jul 8;14(7):e11589. doi: 10.1002/ece3.11589 (PMC11229430; doi:10.1002/ece3.11589)
Supplement: Supplementary file 2 — File S2. [file ECE3-14-e11589-s002.zip › ece311589-sup-0002-FileS2.R]

library('TreeSearch')
library('TreeTools')

# Function for converting backbone tree to constraints used in TreeSearch
CreateConstraints <- function(tree, tips){
  if(!inherits(tree,"phylo")){
    stop("tree must be of class 'phylo'")
  }
  if(any(is.na(match(tree$tip.label,tips)))){
    stop("tree contains illegal tips")
  }
  
  #get the splits
  splits <- prop.part(tree)	#prop.part
  #remove split with all taxa
  splits <- splits[sapply(splits,length) != Ntip(tree)]
  
  # seperate into 'includes' and 'excludes'
  includes <- lapply(splits,function(x) tree$tip.label[x])
  excludes <- lapply(splits,function(x) tree$tip.label[-x])
  
  # creat a single constraint
  CreateOneConstraint <- function(
    tips, includes, excludes, i){
    constraint <- rep('?',length(tips))
    for (j in 1:length(includes[[i]])) {
      index <- which(tips == includes[[i]][j])
      constraint[index] <- 1
    }
    for (j in 1:length(excludes[[i]])) {
      index <- which(tips == excludes[[i]][j])
      constraint[index] <- 0
    }
    constraint <- paste0(constraint, collapse="")
    return(constraint)
  }
  
  #combine the constraints
  constraints <- CreateOneConstraint(tips, includes, excludes, 1)
  if (length(includes)>1)
    for (i in 2:length(includes)){
      constraints <- paste(constraints, CreateOneConstraint(tips, includes, excludes, i), sep=" ")
    }
  
  return(constraints)
}

# Load data into R
setwd()
raw_data <- ReadCharacters("File_S1.nex")
my.phyDat <- MatrixToPhyDat(raw_data)

# Load backbone tree into R
backboneTree <- ape::read.tree(text = "((Rentonellum,Rentonium),(Phloiophilus,(Protopeltis,(((((Leperina,Phanodesta),((Airora,Tenebroides),(Temnoscheila,Nemozoma))),(Alindria,(Melambia,(Anacypta,(Gymnochila,Xenoglena))))),(Calitys,Egolia)),(((Thymalus,Diontolobus),(Larinotus,Peltis)),(Grynocharis,(Eronyxa,(Parapeltis,((Peltonyxa,(Promanus,Grynoma)),(Afrocyrona,(Ancyrona,Neaspis)))))))))));")

# Convert backbone tree to constraint
tips <- names(my.phyDat)
constraint <- StringToPhyDat(CreateConstraints(backboneTree, tips), tips, FALSE)


# Search tree with inapplicable data
bestTrees <- MaximizeParsimony(my.phyDat, concavity = 12, constraint = constraint)[[1]]

bestTrees <- MaximizeParsimony(my.phyDat, tree = bestTrees, concavity = 12, constraint = constraint, ratchIter = 60L, tbrIter = 40L, finalIter = 30L, maxHits = 1500L)

outgroup <- c('Rentonellum', 'Rentonium')
rooted.tree <- RootTree(ape::consensus(bestTrees), outgroup)

par(mar=rep(0.25, 4), cex=0.75)
plot(rooted.tree)

ape::write.tree(rooted.tree, file = "Full_Constrained_K=12", append = FALSE, digits = 10, tree.names = FALSE)
