# Supplementary material for: Foveapeltis gen. nov., an unusual cleroid genus with large hypomeral cavities from mid‐Cretaceous amber (Coleoptera: Cleroidea)
Source: Ecol Evol. 2024 Jul 8;14(7):e11589. doi: 10.1002/ece3.11589 (PMC11229430; doi:10.1002/ece3.11589)
Supplement: Supplementary file 3 — File S3. [file ECE3-14-e11589-s003.zip]

Archive with 1 entries (1 files):
- ece311589-sup-0003-FileS3.R
