# Supplementary material for: Foveapeltis gen. nov., an unusual cleroid genus with large hypomeral cavities from mid‐Cretaceous amber (Coleoptera: Cleroidea)
Source: Ecol Evol. 2024 Jul 8;14(7):e11589. doi: 10.1002/ece3.11589 (PMC11229430; doi:10.1002/ece3.11589)
Supplement: Supplementary file 3 — File S3. [file ECE3-14-e11589-s003.zip › ece311589-sup-0003-FileS3.R]

library('TreeSearch')
library('TreeTools')
library('treeio')
library('ggtree')
library('ggplot2')

# Load data into R
setwd()
raw_data <- ReadCharacters("File_S1.nex")
my.phyDat <- MatrixToPhyDat(raw_data)

# Load backbone tree into R
backboneTree <- ape::read.tree(text = "((Rentonellum,Rentonium),(Phloiophilus,(Protopeltis,(((((Leperina,Phanodesta),((Airora,Tenebroides),(Temnoscheila,Nemozoma))),(Alindria,(Melambia,(Anacypta,(Gymnochila,Xenoglena))))),(Calitys,Egolia)),(((Thymalus,Diontolobus),(Larinotus,Peltis)),(Grynocharis,(Eronyxa,(Parapeltis,((Peltonyxa,(Promanus,Grynoma)),(Afrocyrona,(Ancyrona,Neaspis)))))))))));")

par(mar=rep(0.25, 4), cex=0.75)
plot(backboneTree)

# weighted
# Search position of the new tip
additions <- AddTipEverywhere(backboneTree, label = "Foveapeltis_n.gen.", includeRoot = TRUE)

additionsIWScores <- sapply(additions, IWScore, dataset = my.phyDat, concavity = 10)
min(additionsIWScores)
plot(additions[[which.min(additionsIWScores)]])

# Write tree
#ape::write.tree(additions[[which.min(additionsIWScores)]], file = "Exhaustive_Constrained_K=12", append = FALSE, digits = 10, tree.names = FALSE)

# Plot IWScore of additions on the backbone tree
tidy_backboneTree <- as_tibble(backboneTree)
tidy_backboneTree$additionsIWScore <- additionsIWScores
backboneTree <- as.treedata(tidy_backboneTree)

p <- ggtree(backboneTree, aes(color=additionsIWScore)) + guides(color=FALSE) +
  geom_tiplab(size=3, color='black', fontface = 'italic') + coord_cartesian(clip="off") +
  scale_color_viridis_c(direction = -1) +
  geom_text(aes(x=branch, label=format(round(additionsIWScore, digits=3), nsmall = 2)), size=2, vjust=-.3)
p <- ggtree::rotate(p,31)
p + theme(plot.margin = unit(c(0,2,0,0), "cm"))

ggsave(file="additionsIWScores.pdf")


# unweighted
# Search position of the new tip
#additions <- AddTipEverywhere(backboneTree, label = "Foveapeltis_n.gen.", includeRoot = TRUE)

additionsScores <- sapply(additions, Fitch, dataset = my.phyDat)
min(additionsScores)
plot(additions[[which.min(additionsScores)]])

# Write tree
#ape::write.tree(additions[[which.min(additionsScores)]], file = "Exhaustive_Constrained_unweighted", append = FALSE, digits = 10, tree.names = FALSE)

# Plot Score of additions on the backbone tree
tidy_backboneTree <- as_tibble(backboneTree)
tidy_backboneTree$additionsScore <- additionsScores
backboneTree <- as.treedata(tidy_backboneTree)

p <- ggtree(backboneTree, aes(color=additionsScore)) + guides(color=FALSE) +
  geom_tiplab(size=3, color='black', fontface = 'italic') + coord_cartesian(clip="off") +
  scale_color_viridis_c(direction = -1) +
  geom_text(aes(x=branch, label=round(additionsScore)), size=2, vjust=-.3)
p <- ggtree::rotate(p,31)
p + theme(plot.margin = unit(c(0,2,0,0), "cm"))

ggsave(file="additionsScores.pdf")
